# Supplementary material for: Initial Sugar Concentration on Sensory Characteristics of Raw Pu-Erh Tea Kombucha and Multi-Omics Analysis of the Fermentation Process Under Optimal Sugar Concentration
Source: Foods. 2025 Sep 16;14(18):3216. doi: 10.3390/foods14183216 (PMC12469587; doi:10.3390/foods14183216)
Supplement: Supplementary file 1 [file foods-14-03216-s001.zip]

Archive with 1 entries (1 files):
- foods-3835713-supplementary.pdf
